# Supplementary material for: Retinal and Choroidal Alterations in Thyroid-Associated Ophthalmopathy: A Systematic Review
Source: Life (Basel). 2025 Feb 13;15(2):293. doi: 10.3390/life15020293 (PMC11856781; doi:10.3390/life15020293)
Supplement: Supplementary file 1 [file life-15-00293-s001.zip]

Archive with 1 entries (1 files):
- life-3449432-supplementary.pdf
